# Supplementary material for: Soluble triggering receptor expressed on myeloid cells-1 (sTREM-1) and other inflammatory mediators in malaria by Plasmodium vivax during enteroparasites coinfection
Source: PLoS One. 2022 Jun 24;17(6):e0270007. doi: 10.1371/journal.pone.0270007 (PMC9232225; doi:10.1371/journal.pone.0270007)
Supplement: S1 Data — (XLSX) [file pone.0270007.s001.xlsx]

## Sheet: Malaria group
MOP	sTREM-1	IL-6	sex	Age	P. Vivax*	hemoglobin	IL-10	TNF
MOP 005	50.0346	65.0674	M	21	1000V/mm³	13,7 g/dL	156.71	9.48
MOP 010	17.5082	112.577	M	30	1000V/mm³	14 g/dL	159.85	10.67
MOP 015	0	0.50284	M	21	100V/mm³	15,4 g/dL	25.18	9.64
MOP 016	810.339	17.8013	M	40	400V/mm³	15,7 g/dL	51.9	9.16
MOP 023	82.561	0	M	25	2000V/mm³	14.7 g/dL	23.23	8.84
MOP 055	54.1004	54.9564	F	46	4000V/mm³	13.4 g/dL	320.66	8.84
MOP 057	0	27.0596	M	33	3000V/mm³	14 g/dL	43.78	11.64
MOP 079	33.7714	191.029	M	43	2500V/mm³	13.4 g/dL	15.88	8.06
MOP 099	0	28.7651	M	31	6500V/mm³	13.0 g/dL	17.92	11.64
MOP 110	13.4424	9.63934	M	27	300V/mm³	14.7 g/dL	9.04	8.92
MOP 126	0	18.4104	M	55	1500V/mm³	14.4 g/dL	247.07	8.76
MOP 131	0	66.7729	M	19	6000V/mm³	14.0 g/dL	193.71	12.29
MOP 134	0	9.15206	M	30	3000V/mm³	17.0 g/dL	35.78	8.21
MOP 137	0	168.98	F	38	4500V/mm³	13.0 g/dL	789.54	8.29
MOP 140	0	3.9138	M	19	200V/mm³	15.0 g/dL	9.56	7.2
MOP 144	0	6.71566	M	17	16000V/mm³	11.7 g/dL	33.84	9.32
MOP 157	0	12.4412	F	12	4000V/mm³	12.1 g/dL	198.76	10.83
MOP 159	0	108.192	M	18	11000V/mm³	13.2 g/dL	648.38	9.95
MOP 160	0	121.714	F	19	3500V/mm³	12.4 g/dL	1341.05	8.21
MOP 162	0	4.64472	F	24	60V/mm³	12.7 g/dL	10.68	7.98
MOP 165	0	9.3957	M	37	6000V/mm³	15.7 g/dL	104.12	11.48
MOP 170	0	0.99012	F	51	1000V/mm³	14.6 g/dL	21.14	8.06
MOP 171	0	61.0474	F	49	3000V/mm³	15.2 g/dL	52.65	30.01
MOP 315	1.245	0	M	50	150V/mm³	13.4 g/dL	39.25	8.45
MOP 316	0	4.27926	M	21	16000V/mm³	13.5 g/dL	30.05	9.56
MOP 376	0	141.692	M	28	3000V/mm³	14.7 g/dL	8742.56	27.13
MOP 386	0	10.6139	M	25	1000V/mm³	12.0 g/dL	87.15	7.98
MOP 409	0	10.145	M	31	3500V/mm³	12.1 g/dL	72.76	8.76
MOP 426	18.5218	73.691	M	18	2500V/mm³	12.2 g/dL	251.39	9
MOP 022	0	0	data not available	data not available	data not available	Not measured	Not measured	Not measured
MOP 020	78.4952	12.1976	data not available	data not available	data not available	Not measured	Not measured	Not measured
MOP 025	45.9688	0	data not available	data not available	data not available	Not measured	Not measured	Not measured
MOP 130	13.4424	5.25382	data not available	data not available	data not available	Not measured	Not measured	Not measured
MOP 135	0	0	data not available	data not available	data not available	Not measured	Not measured	Not measured

## Sheet: Coinfected group
MOP	sTREM-1	IL-6	sex	Age	P. Vivax*	hemoglobin	Parasitological stool	IL-10	TNF
MOP 001	106.067	110.439	M	32	1000 V/mm³	13,7 g/dL	A. lumbricoides (ovos), T. trichiurus (ovos), Ancilosmotídeos (ovos), E. coli (cisto)	808.21	14.21
MOP 007	0	0	M	17	2000V/mm³	13,4 g/dL	A. lumbricoides (ovos)	1378.14	12.02
MOP 009	0	0.327842	M	15	600V/mm³	13,7 g/dL	E. nana (cisto)/ E. coli (cistos)	43.65	12.29
MOP 013	10.7408	27.7412	F	17	13500V/mm³	11 g/dL	E. coli (cisto)	1019.46	9.24
MOP 014	22.696	25.5236	M	16	12000V/mm³	13,4 g/dL	A. lumbricoides (ovos)	6517.52	10.29
MOP 018	27.1792	44.7647	F	46	500V/mm³	11,4 g/dL	A. lumbricoides (ovos)	7741.25	35.15
MOP 029	22.696	16.327	M	38	4500V/mm³	13,7 g/dL	E. Coli (cisto)/ E. nana (cisto)/A. lumbricoides (Ovos)	55.59	14.9
MOP 030	31.4914	118.2	M	8	3500V/mm³	10,4 g/dL	Giardia lamblia (Cisto)/E. coli (Cisto)	18465.1	37.65
MOP 032	0	2.76043	F	33	1000V/mm³	13 g/dL	E. nana/ E. coli (cistos)	214.15	17.16
MOP 033	50.9458	6.16506	F	27	3000V/mm³	12,4 g/dL	E. histolytica (Cisto)/E. nana (cisto)	54.08	10.42
MOP 034	0	25.7993	F	50	4000V/mm³	13 g/dL	Ascaris lumbricoides (Ovos)/Giardia lamblia (Cisto)	36.62	9.89
MOP 037	0	15.4515	F	49	3000V/mm³	12,7 g/dL	A. lumbricoides (ovos), T. trichiurus (ovos)	21.15	11.08
MOP 083	63.9154	97.1726	F	8	4000V/mm³	12.4 g/dL	Ascaris lumbricoides (Ovos)	776.71	10.15
MOP 092	86.6122	71.4357	M	14	500V/mm³	13.4 g/dL	E. coli (cisto)/E. histolytica (cisto)	27.56	12.02
MOP 109	0	66.8588	F	22	6500V/mm³	14.4 g/dL	E. nana; E. coli (cisto)	1625.39	11.48
MOP 115	28.249	12.6656	M	24	7500V/mm³	15.7 g/dL	Ascaris lumbricoides (ovos)	4028.88	15.18
MOP 147	0	37.4074	M	62	2500V/mm³	11.7 g/dL	Ascaris lumbricoides (Ovos)	35.27	12.7
MOP 154	2.3098	46.4286	F	42	4000V/mm³	11.0 g/dL	Ascaris lumbricoides (ovos)	1888.86	98.03
MOP 169	0	0.59317	F	51	1500V/mm³	12.6 g/dL	Ascaris lumbricoides (Ovos)	63.28	21.93
MOP 240	54.1882	84.9675	M	7	2000V/mm³	9.5 g/dL	Ancilostomideos (ovos)	1889.14	23.86
MOP 243	102.824	22.9471	M	23	1500V/mm³	11.0 g/dL	T. trichuris; Ascaris lumbricoides (Ovos)	418.81	9.63
MOP 317	0	22.8144	F	21	11500V/mm³	11.0 g/dL	Ancilostomideos (ovos)	524.2	9.76
MOP 319	0	0	M	55	3500V/mm³	12.1 g/dL	Strongyloides stercoralis (larvas)	335.82	17.3
MOP 393	28.249	18.1711	F	18	1500V/mm³	11.0 g/dL	Strogyloides stercoralis (larva)	37.2	13.11
MOP 385	0	0	F	18	10.000V/mm³	12.4 g/dL	Ascaris lumbricoides (Ovos); E. coli; E. nana (Cisto)	51.48	12.29
MOP 387	67.1578	88.1514	M	53	30.000V/mm³	9.7 g/dL	Ancilostomideos (ovos)	5963.27	14.49
MOP 392	0	62.6799	F	16	4500V/mm³	12.7 g/dL	Strongyloides stercoralis (larvas); E. nana; E. coli (Cisto)	1137.98	16.87
MOP 375	28.249	0	M	46	1500V/mm³	15.1 g/dL	Ascaris lumbricoides (ovos)	200.33	13.11
MOP 395	0	11.4716	F	7	350V/mm³	11.8 g/dL	Strongyloides stercoralis (larva)	769.92	8.72
MOP 397	0	43.0457	M	45	1500V/mm³	12.4 g/dL	Ascaris lumbricoides; T. trichuris (ovos)	2601.44	14.35
MOP 412	0	32.6633	F	23	2500V/mm³	13.2 g/dL	H. nana (Ovos)	2522.62	12.29
MOP 416	0	28.9479	F	19	2500V/mm³	11.2 g/dL	E. histolytica (cisto)	550.05	19.54
MOP 418	0	24.745	F	41	500V/mm³	7.7 g/dL	T. trichiuris (ovos); G. lamblia (cisto)	154.77	15.6
MOP 420	0	6.47202	M	20	1500V/mm³	13.4 g/dL	Ancilostomideo (Ovos)	23.91	16.87
MOP 424	37.9762	15.4515	F	9	3500V/mm³	11.8 g/dL	Ascaris lumbricoides; T. trichuris; Ancilostomideo (ovos)	258.96	11.08
MOP 425	0	1.23376	M	11	3000V/mm³	13.2 g/dL	E. coli; E.nana (cisto)	115	12.84
MOP430	0	0	M	15	300V/mm³	14.3 g/dL	E. histolytica (Cisto)	31.25	18.16
MOP 431	749.352	0	M	30	800V/mm³	16.4 g/dL	E. coli; E.nana (cisto)	41.38	9.17
MOP 432	0	37.3944	M	35	3000V/mm³	13.3 g/dL	E. coli; E.nana (cisto)	4650.46	9.17
MOP 433	0	0	F	44	200V/mm³	13.1 g/dL	E. coli; E.nana (cisto)	316.59	12.36
MOP 434	0	0	F	54	600V/mm³	11.5 g/dL	Ascaris lumbricoides (ovos)	208.62	13.82
MOP 436	0	3.06106	M	26	2500V/mm³	14.6 g/dL	Ascaris lumbricoides; T. trichuris (ovos)	21.28	9.34
MOP 442	0	58.8546	F	17	2000V/mm³	8.2 g/dL	Ancilostomideo (ovos)	2458.83
MOP 444	0	20.4813	M	16	1500V/mm³	14.6 g/dL	T. trichiuris (Ovos); E. coli; E. nana (Cisto)	1,893,77	9.6
MOP 445	0	0	M	34	3000V/mm³	13.8 g/dL	Ascaris lumbricoides; T. trichuris (ovos)	22.22	8.31
MOP 446	0	23.1614	M	16	10000V/mm³	13.2 g/dL	Ascaris lumbricoides (Ovos); E. coli; E. nana (Cisto)	187.28	7.71
MOP 002	28.249	0	data not available	data not available	data not available	data not available	data not available	Not measured	Not measured
MOP 003	41.2186	33.9582	data not available	data not available	data not available	data not available	data not available	Not measured	Not measured
MOP 004	63.9154	10.0123	data not available	data not available	data not available	data not available	data not available	Not measured	Not measured
MOP 006	60.673	0	data not available	data not available	data not available	data not available	data not available	Not measured	Not measured
MOP 008	0	81.7835	data not available	data not available	data not available	data not available	data not available	Not measured	Not measured
MOP 011	44.461	1.52182	data not available	data not available	data not available	data not available	data not available	Not measured	Not measured
MOP 012	3.2688	2.33647	data not available	data not available	data not available	data not available	data not available	Not measured	Not measured
MOP 017	18.5218	3.71077	data not available	data not available	data not available	data not available	data not available	Not measured	Not measured
MOP 019	41.2186	75.8137	data not available	data not available	data not available	data not available	data not available	Not measured	Not measured
MOP 021	18.2128	6.15208	data not available	data not available	data not available	data not available	data not available	Not measured	Not measured
MOP 027	27.1792	7.91313	data not available	data not available	data not available	data not available	data not available	Not measured	Not measured
MOP 028	46.6064	20.2731	data not available	data not available	data not available	data not available	data not available	Not measured	Not measured
MOP 031	0	0	data not available	data not available	data not available	data not available	data not available	Not measured	Not measured
MOP 035	50.9458	2.64946	data not available	data not available	data not available	data not available	data not available	Not measured	Not measured
MOP 038	63.9154	0	data not available	data not available	data not available	data not available	data not available	Not measured	Not measured
MOP 048	34.6512	25.915	data not available	data not available	data not available	data not available	data not available	Not measured	Not measured
MOP 081	132.006	26.9933	data not available	data not available	data not available	data not available	data not available	Not measured	Not measured
MOP 082	0	3.04745	data not available	data not available	data not available	data not available	data not available	Not measured	Not measured
MOP 087	4.7632	0	data not available	data not available	data not available	data not available	data not available	Not measured	Not measured
MOP 090	13.7296	0	data not available	data not available	data not available	data not available	data not available	Not measured	Not measured
MOP 096	31.4914	38.9994	data not available	data not available	data not available	data not available	data not available	Not measured	Not measured
MOP 097	0	65.9302	data not available	data not available	data not available	data not available	data not available	Not measured	Not measured
MOP 098	89.8546	33.6265	data not available	data not available	data not available	data not available	data not available	Not measured	Not measured
MOP 122	2.3098	0	data not available	data not available	data not available	data not available	data not available	Not measured	Not measured
MOP 125	122.279	2.98112	data not available	data not available	data not available	data not available	data not available	Not measured	Not measured
MOP 156	0	111.301	data not available	data not available	data not available	data not available	data not available	Not measured	Not measured
MOP 161	0	0	data not available	data not available	data not available	data not available	data not available	Not measured	Not measured
MOP 164	0	0	data not available	data not available	data not available	data not available	data not available	Not measured	Not measured
MOP 166	76.885	0	data not available	data not available	data not available	data not available	data not available	Not measured	Not measured
MOP 167	63.9154	0	data not available	data not available	data not available	data not available	data not available	Not measured	Not measured
MOP 168	0	0	data not available	data not available	data not available	data not available	data not available	Not measured	Not measured
MOP 242	0	3.64444	data not available	data not available	data not available	data not available	data not available	Not measured	Not measured
MOP 314	78.4952	8.29932	data not available	data not available	data not available	data not available	data not available	Not measured	Not measured
MOP 318	54.1882	0	data not available	data not available	data not available	data not available	data not available	Not measured	Not measured
MOP 320	15.224	0	data not available	data not available	data not available	data not available	data not available	Not measured	Not measured
MOP 377	57.0672	21.7406	data not available	data not available	data not available	data not available	data not available	Not measured	Not measured
MOP 379	0	15.2182	data not available	data not available	data not available	data not available	data not available	Not measured	Not measured
MOP 380	0	23.4038	data not available	data not available	data not available	data not available	data not available	Not measured	Not measured
MOP 396	0	0	data not available	data not available	data not available	data not available	data not available	Not measured	Not measured
MOP 398	0	59.0317	data not available	data not available	data not available	data not available	data not available	Not measured	Not measured
MOP 399	86.6122	34.8205	data not available	data not available	data not available	data not available	data not available	Not measured	Not measured
MOP 400	0	5.89973	data not available	data not available	data not available	data not available	data not available	Not measured	Not measured
MOP 402	0	6.76205	data not available	data not available	data not available	data not available	data not available	Not measured	Not measured
MOP 403	21.7642	19.3651	data not available	data not available	data not available	data not available	data not available	Not measured	Not measured
MOP 404	0	50.1432	data not available	data not available	data not available	data not available	data not available	Not measured	Not measured
MOP 405	106.067	6.49672	data not available	data not available	data not available	data not available	data not available	Not measured	Not measured
MOP 406	63.9154	18.3701	data not available	data not available	data not available	data not available	data not available	Not measured	Not measured
MOP 407	12.037	0	data not available	data not available	data not available	data not available	data not available	Not measured	Not measured
MOP 410	73.6426	6.47202	data not available	data not available	data not available	data not available	data not available	Not measured	Not measured
MOP 411	25.0066	0	data not available	data not available	data not available	data not available	data not available	Not measured	Not measured
MOP 413	0	14.3903	data not available	data not available	data not available	data not available	data not available	Not measured	Not measured
MOP 414	0	133.652	data not available	data not available	data not available	data not available	data not available	Not measured	Not measured
MOP 415	0	5.7411	data not available	data not available	data not available	data not available	data not available	Not measured	Not measured
MOP 417	0	0	data not available	data not available	data not available	data not available	data not available	Not measured	Not measured
MOP 419	123.219	0	data not available	data not available	data not available	data not available	data not available	Not measured	Not measured
MOP 420	0	0	data not available	data not available	data not available	data not available	data not available	Not measured	Not measured
MOP 421	0	7.69022	data not available	data not available	data not available	data not available	data not available	Not measured	Not measured
MOP 422	0	14.7558	data not available	data not available	data not available	data not available	data not available	Not measured	Not measured
MOP 423	0	1.4774	data not available	data not available	data not available	data not available	data not available	Not measured	Not measured
MOP 427	0	1.35558	data not available	data not available	data not available	data not available	data not available	Not measured	Not measured
MOP 428	0	7.93386	data not available	data not available	data not available	data not available	data not available	Not measured	Not measured
MOP 429	0	4.27926	data not available	data not available	data not available	data not available	data not available	Not measured	Not measured
MOP 435	0	0.62466	data not available	data not available	data not available	data not available	data not available	Not measured	Not measured
MOP 437	25.6398	0	data not available	data not available	data not available	data not available	data not available	Not measured	Not measured
MOP 438	0	4.15744	data not available	data not available	data not available	data not available	data not available	Not measured	Not measured
MOP 439	0	12.563	data not available	data not available	data not available	data not available	data not available	Not measured	Not measured
MOP 440	0	21.6995	data not available	data not available	data not available	data not available	data not available	Not measured	Not measured
MOP 441	33.7714	17.0704	data not available	data not available	data not available	data not available	data not available	Not measured	Not measured
MOP 443	0	2.93924	data not available	data not available	data not available	data not available	data not available	Not measured	Not measured
MOP 447	0	0	data not available	data not available	data not available	data not available	data not available	Not measured	Not measured

## Sheet: Enteroparasite group
MOP	s TREM-1	IL-6	sex	Age	hemoglobin	Parasitological stool	IL-10	TNF
MOP 039	0	0	F	33	12.4 g/dL	E. coli / Levedura (F)	7.66	9.78
MOP 040	0	0	M	31	14 g/dL	E. nana/ E. coli (cistos)/ E. histolytica (cisto)	6.9	8.91
MOP 067	2.3098	68.3845	M	20	14.4 g/dL	E. coli (cistos)/ E. histolytica (cisto)	9.78	9.69
MOP 072	2.3098	2.71579	F	35	14.7 g/dL	E. coli (cistos)/ E. histolytica (cisto)	7.6	9.34
MOP 076	73.6426	0	F	32	13.4 g/dL	E. nana (cisto)/ E. coli (cisto)	8.95	8.31
MOP 080	8.7946	0	M	34	14.7 g/dL	E. histolytica (cisto)	9.84	6.71
MOP 088	5.5522	0	F	25	13.4 g/dL	Ascaris lumbricoides (Ovos)	36.36	11.73
MOP 089	37.9762	0	F	25	12.4 g/dL	Ancilostomideos (ovos)	9.36	7.8
MOP 100	0	0.99012	F	27	12.0 g/dL	Ascaris lumbricoides (Ovos)	8.13	10.57
MOP 104	0	31.9324	M	24	13.4g/dL	E. nana; E. coli (cisto)	6.55	6.71
MOP 112	0	6.59384	M	56	14.0 g/dL	Ascaris lumbricoides (Ovos)	9.13	7.88
MOP 116	0	0	M	61	12.4 g/dL	Ancilostomideos (ovos)	8.83	8.48
MOP 117	2.3098	21.6204	M	58	13.4 g/dL	E. nana; E. coli (cisto)	6.84	8.48
MOP 119	0	55.3218	M	48	14.0 g/dL	E. nana; E. coli; E. histolytica (cisto)	6.32	8.39
MOP 121	0	61.0474	F	31	11.4 g/dL	Ascarias lumbricoides (Ovos)	7.77	9.25
MOP 132	0	1.35558	F	39	13.4 g/dL	E. histolytica (cisto); Leveduras (F)	7.25	7.29
MOP 133	2.3098	97.7032	M	22	15.0 g/dL	E. coli; E. nana(Cisto)	7.72	8.73
MOP 136	0	0	M	26	15.0 g/dL	Giardia lamblia (Cisto)	15.06	10.04
MOP 138	0	8.42114	M	45	14.7 g/dL	E. coli; E. nana(Cisto)	10.25	68.51
MOP 145	0	109.41	F	20	12.7 g/dL	Ascaris lumricoides (Ovos)	7.19	9.51
MOP 146	0	48.2563	M	32	14.5 g/dL	E. coli; E. nana(Cisto)	7.42	8.22
MOP 150	0	1.4774	M	30	12.4 g/dL	Giardia lamblia (Cisto)	8.18	8.14
MOP 152	0	6.10656	F	40	11.7 g/dL	Ancilostomideos (ovos)	7.77	8.39
MOP 172	13.4424	0	F	34	10.6 g/dL	T. trichuris; Ascaris lumbricoides (Ovos)	5.97	9.6
MOP 176	24.9376	0	F	35	12.0 g/dL	E.nana; E. coli (Cisto)	9.52	11.5
MOP 182	33.904	0.55912	F	54	12.1 g/dL	E.nana; E. coli (Cisto); Ancilostomideos (ovos)	8.77	9.69
MOP 207	107.877	0	F	16	11.9 g/dL	Ancilostomideos (ovos)	9.21	11.26
MOP 210	10.7408	0	F	17	12.0 g/dL	T. trichuris; Ascaris lumbricoides (Ovos); E.coli (Cisto)	9.71	10.39
MOP 219	64.5392	0	F	17	12.0 g/dL	Ascaris lumbricoides (Ovos)	8.89	10.87
MOP 231	28.6736	0	F	23	12.6 g/dL	E. coli; E. nana (Cisto)	9.46	9.76
MOP 269	7.752	0	F	27	12.0 g/dL	T. trichuris; Ascaris lumbricoides (Ovos)	9.46	10.55
MOP 309	16.7184	0	F	40	13.2 g/dL	E. coli; E. nana (Cisto)	8.39	11.26
MOP 325	0	0	F	35	11.2 g/dL	Ascaris lumbricoides (Ovos)	8.77	10.31
MOP 334	0	0	F	16	11.0 g/dL	T. trichuris; Ascaris lumbricoides (Ovos)	8.77	10.39
MOP 348	0	0	M	18	11.3 g/dL	Ascaris lumbricoides; T. Trichuris (ovos)	9.4	8.9
MOP 372	0	0	M	74	13.6 g/dL	Ascaris lumbricoides (Ovos); E. coli; E. nana (Cisto)	8.89	7.58
MOP 374	0	0	M	21	15.2 g/dL	E.coli; E. nana; E. histolytica (Cisto)	10.46	9.69
MOP 378	0	0	F	35	12.0 g/dL	E.coli; E. nana; Giardia lamblia (Cisto)	9.9	8.44
MOP 381	0	0	M	63	15.7 g/dL	Ascaris lumbricoides (ovos); E. coli; E.nana (cisto)	10.08	10.55
MOP 383	0	0.62466	M	34	12.0 g/dL	Ascaris lumbricoides (ovos); G. lamblia (cisto)	8.64	10.08
MOP 389	0	0.8683	M	43	14.0 g/dL	Ascaris lumbricoides (ovos); G. lamblia (cisto)	18.52	10.08
MOP 065	0	108.648	data not available	data not available	data not available	data not available	Not measured	Not measured
MOP 068	31.4914	73.293	data not available	data not available	data not available	data not available	Not measured	Not measured
MOP 069	28.249	0	data not available	data not available	data not available	data not available	Not measured	Not measured
MOP 075	0	0	data not available	data not available	data not available	data not available	Not measured	Not measured
MOP 077	0	0.901546	data not available	data not available	data not available	data not available	Not measured	Not measured
MOP 078	34.6512	28.9805	data not available	data not available	data not available	data not available	Not measured	Not measured
MOP 084	44.461	0	data not available	data not available	data not available	data not available	Not measured	Not measured
MOP 085	18.5218	0	data not available	data not available	data not available	data not available	Not measured	Not measured
MOP 086	37.9762	1.98614	data not available	data not available	data not available	data not available	Not measured	Not measured
MOP 101	0	0.38102	data not available	data not available	data not available	data not available	Not measured	Not measured
MOP 107	0	2.0865	data not available	data not available	data not available	data not available	Not measured	Not measured
MOP 111	0	25.3541	data not available	data not available	data not available	data not available	Not measured	Not measured
MOP 114	0	3.42652	data not available	data not available	data not available	data not available	Not measured	Not measured
MOP 120	0	5.132	data not available	data not available	data not available	data not available	Not measured	Not measured
MOP 123	0	27.3032	data not available	data not available	data not available	data not available	Not measured	Not measured
MOP 124	37.8372	0	data not available	data not available	data not available	data not available	Not measured	Not measured
MOP 139	0	10.6139	data not available	data not available	data not available	data not available	Not measured	Not measured
MOP 141	1.245	0	data not available	data not available	data not available	data not available	Not measured	Not measured
MOP 142	0	0	data not available	data not available	data not available	data not available	Not measured	Not measured
MOP 143	0	13.2939	data not available	data not available	data not available	data not available	Not measured	Not measured
MOP 149	0	87.8478	data not available	data not available	data not available	data not available	Not measured	Not measured
MOP 155	54.1004	196.389	data not available	data not available	data not available	data not available	Not measured	Not measured
MOP 163	0	0	data not available	data not available	data not available	data not available	Not measured	Not measured
MOP 173	0	0	data not available	data not available	data not available	data not available	Not measured	Not measured
MOP 174	17.5082	0	data not available	data not available	data not available	data not available	Not measured	Not measured
MOP 179	27.9264	0	data not available	data not available	data not available	data not available	Not measured	Not measured
MOP 183	87.7024	0	data not available	data not available	data not available	data not available	Not measured	Not measured
MOP 188	30.9152	0	data not available	data not available	data not available	data not available	Not measured	Not measured
MOP 189	14.4768	0	data not available	data not available	data not available	data not available	Not measured	Not measured
MOP 194	27.9264	0	data not available	data not available	data not available	data not available	Not measured	Not measured
MOP 196	104.888	0	data not available	data not available	data not available	data not available	Not measured	Not measured
MOP 200	36.1456	3.7714	data not available	data not available	data not available	data not available	Not measured	Not measured
MOP 203	34.6512	0	data not available	data not available	data not available	data not available	Not measured	Not measured
MOP 205	63.0448	0	data not available	data not available	data not available	data not available	Not measured	Not measured
MOP 208	34.6512	0	data not available	data not available	data not available	data not available	Not measured	Not measured
MOP 212	0.28	0	data not available	data not available	data not available	data not available	Not measured	Not measured
MOP 213	0	1.35558	data not available	data not available	data not available	data not available	Not measured	Not measured
MOP 223	16.7184	0	data not available	data not available	data not available	data not available	Not measured	Not measured
MOP 224	33.1568	0	data not available	data not available	data not available	data not available	Not measured	Not measured
MOP 226	9.2464	0	data not available	data not available	data not available	data not available	Not measured	Not measured
MOP 233	21.2016	0	data not available	data not available	data not available	data not available	Not measured	Not measured
MOP 235	13.7296	0.575426	data not available	data not available	data not available	data not available	Not measured	Not measured
MOP 236	43.6176	0	data not available	data not available	data not available	data not available	Not measured	Not measured
MOP 244	94.4272	21.0232	data not available	data not available	data not available	data not available	Not measured	Not measured
MOP 249	18.2128	0	data not available	data not available	data not available	data not available	Not measured	Not measured
MOP 252	28.6736	0	data not available	data not available	data not available	data not available	Not measured	Not measured
MOP 253	22.696	0	data not available	data not available	data not available	data not available	Not measured	Not measured
MOP 257	22.696	0	data not available	data not available	data not available	data not available	Not measured	Not measured
MOP 259	7.752	0	data not available	data not available	data not available	data not available	Not measured	Not measured
MOP 263	9.2464	0	data not available	data not available	data not available	data not available	Not measured	Not measured
MOP 275	10.7408	0	data not available	data not available	data not available	data not available	Not measured	Not measured
MOP 310	33.1568	0	data not available	data not available	data not available	data not available	Not measured	Not measured
MOP 312	0	4.15744	data not available	data not available	data not available	data not available	Not measured	Not measured
MOP 323	0	0	data not available	data not available	data not available	data not available	Not measured	Not measured
MOP 327	0	0	data not available	data not available	data not available	data not available	Not measured	Not measured
MOP 335	0	0	data not available	data not available	data not available	data not available	Not measured	Not measured
MOP 340	0	0	data not available	data not available	data not available	data not available	Not measured	Not measured
MOP 341	0	0	data not available	data not available	data not available	data not available	Not measured	Not measured
MOP 342	0	0	data not available	data not available	data not available	data not available	Not measured	Not measured
MOP 344	0	0	data not available	data not available	data not available	data not available	Not measured	Not measured
MOP 345	0	0	data not available	data not available	data not available	data not available	Not measured	Not measured
MOP 346	0	0	data not available	data not available	data not available	data not available	Not measured	Not measured
MOP 350	0	0	data not available	data not available	data not available	data not available	Not measured	Not measured
MOP 353	0	0.2592	data not available	data not available	data not available	data not available	Not measured	Not measured
MOP 354	0	0	data not available	data not available	data not available	data not available	Not measured	Not measured
MOP 357	1692.62	0	data not available	data not available	data not available	data not available	Not measured	Not measured
MOP 359	0	0	data not available	data not available	data not available	data not available	Not measured	Not measured
MOP 365	0	0.74648	data not available	data not available	data not available	data not available	Not measured	Not measured
MOP 366	0	0	data not available	data not available	data not available	data not available	Not measured	Not measured
MOP 370	0	0	data not available	data not available	data not available	data not available	Not measured	Not measured
MOP 373	0	0	data not available	data not available	data not available	data not available	Not measured	Not measured
MOP 382	0	11.3448	data not available	data not available	data not available	data not available	Not measured	Not measured
MOP 384	0	0	data not available	data not available	data not available	data not available	Not measured	Not measured
MOP 388	21.574	3.18288	data not available	data not available	data not available	data not available	Not measured	Not measured
MOP 390	0	45.8199	data not available	data not available	data not available	data not available	Not measured	Not measured
MOP 391	33.7714	222.703	data not available	data not available	data not available	data not available	Not measured	Not measured
MOP 394	21.574	6.47202	data not available	data not available	data not available	data not available	Not measured	Not measured
MOP 433	21.2016	8.50014	data not available	data not available	data not available	data not available	Not measured	Not measured
MOP 434	0	1.5864	data not available	data not available	data not available	data not available	Not measured	Not measured

## Sheet: Control group
MOP	s TREM-1	IL-6	sex	Age	hemoglobin	IL-10	TNF
MOP 042	51.0896	1.52117	M	13	12.7 g/dL	10.74	11
MOP 053	12.9824	0	M	47	14.7 g/dL	8.07	7.12
MOP 060	33.904	0	F	30	13 g/dL	8.07	8.53
MOP 073	59.3088	0.493896	F	29	14.7 g/dL	6.14	10.82
MOP 094	56.32	0	M	40	15.0 g/dL	8.09	12.7
MOP 105	0	4.08122	F	33	13.0 g/dL	11.29	13.66
MOP 108	75.7472	34.9322	M	40	16.0 g/dL	8.59	13.8
MOP 118	57.0672	0	F	56	12.0 g/dL	11.98	14.35
MOP 127	6.2576	0	F	39	14.4 g/dL	11.29	12.7
MOP 129	1.7744	2.69521	F	28	12.4 g/dL	7.72	6.96
MOP 148	0	0	M	18	13.4 g/dL	8.36	7.29
MOP 158	0	0	M	12	12.0 g/dL	6.38	6.71
MOP 178	0	0.673262	M	18	14.9 g/dL	7.48	8.73
MOP 181	92.9328	0	M	60	13.1 g/dL	7.07	7.46
MOP 185	0	0	F	16	12.5 g/dL	10.25	8.56
MOP 206	69.7696	0	F	21	12.9 g/dL	9.27	10.47
MOP 209	42.8704	0	M	17	15.6 g/dL	7.57	9.53
MOP 211	23.4432	0	M	17	15.4 g/dL	7.76	8.9
MOP 214	71.264	0	F	16	12.6 g/dL	7.7	11.18
MOP 216	53.3312	0	F	20	13.0 g/dL	9.9	9.69
MOP 227	48.848	0	F	42	12.6 g/dL	10.08	11.34
MOP 228	33.904	0	F	39	13.9 g/dL	7.76	8.51
MOP 229	65.2864	0	F	19	13.0 g/dL	9.46	11.26
MOP 230	44.3648	0	F	27	12.5 g/dL	9.02	8.98
MOP 237	23.4432	0	M	27	15.1 g/dL	9.02	10
MOP 239	111.613	0	M	25	14.7 g/dL	8.33	7.89
MOP 241	33.904	0	M	36	12.0 g/dL	8.64	10.08
MOP 247	17.4656	0	M	28	15.5 g/dL	12.21	10.08
MOP 248	65.2864	0	F	36	12.5 g/dL	8.45	9.92
MOP 250	0	0	F	17	12.7 g/dL	9.83	10.16
MOP 254	2.5216	0	F	16	12.8 g/dL	8.08	11.58
MOP 256	245.193	1.11194	M	16	13.8 g/dL	7.97	9.38
MOP 260	147.614	0	F	16	13.1 g/dL	8.63	11.57
MOP 264	0	2.93924	M	17	16.5 g/dL	6.28	8.95
MOP 265	0	0	M	16	14.5 g/dL	9.37	7.06
MOP 267	0	0	M	21	14.5 g/dL	6.72	8.2
MOP 270	0	0	F	27	14.7 g/dL	9.67	8.84
MOP 271	0	0	M	18	14.4 g/dL	7.01	8.52
MOP 272	29.7056	23.405	F	23	14.3 g/dL	8.11	7.68
MOP 273	0	9.03024	M	18	14.4 g/dL	7.45	9.81
MOP 313	0	3.9138	F	28	13.0 g/dL	7.97	7.89
MOP 321	30.168	0	F	22	12.7 g/dL	7.01	7.68
MOP 326	0	0.50284	F	47	12.6 g/dL	7.23	6.95
MOP 330	0	0	M	17	14.3 g/dL	8.11	9.7
MOP 331	25.6848	0	M	17	13.0 g/dL	7.38	8.2
MOP 337	0	0	M	50	14.6 g/dL	7.16	7.06
MOP 347	0	0	F	26	12.4 g/dL	8.04	8.52
MOP 355	0	0	M	19	13.7 g/dL	8.04	8.52
MOP 356	0	0	M	16	13.6 g/dL	7.3	9.27
MOP 358	0	0	M	18	14.2 g/dL	9.07	8.1
MOP 360	0	2.81742	M	16	14.1 g/dL	6.64	7.37
MOP 361	0	0	M	17	14.7 g/dL	6.86	9.27
MOP 362	0	0	M	16	13.2 g/dL	9.67	6.55
MOP 365			M	42	15.8 g/dL	8.11	11.45
MOP 367	0	0	M	16	14.1 g/dL	8.19	8.95
MOP 368	0	0	M	18	14.0 g/dL	8.7	10.13
MOP 51	8.4992	1.3092	data not available	data not available	data not available	Not measured	Not measured
MOP 064	18.2128	13.6528	data not available	data not available	data not available	Not measured	Not measured
MOP 71	0	2.32017	data not available	data not available	data not available	Not measured	Not measured
MOP 74	84.7136	0.102552	data not available	data not available	data not available	Not measured	Not measured
MOP 93	14.4768	0	data not available	data not available	data not available	Not measured	Not measured
MOP 95	23.4432	0.330836	data not available	data not available	data not available	Not measured	Not measured
MOP 106	93.68	0	data not available	data not available	data not available	Not measured	Not measured
MOP 177	39.1344	0	data not available	data not available	data not available	Not measured	Not measured
MOP 204	33.904	0	data not available	data not available	data not available	Not measured	Not measured
MOP 215	74.2528	0	data not available	data not available	data not available	Not measured	Not measured
MOP 221	26.432	0	data not available	data not available	data not available	Not measured	Not measured
MOP 222	45.8592	0	data not available	data not available	data not available	Not measured	Not measured
MOP 225	41.376	0	data not available	data not available	data not available	Not measured	Not measured
MOP 232	24.9376	0	data not available	data not available	data not available	Not measured	Not measured
MOP 238	32.4096	0	data not available	data not available	data not available	Not measured	Not measured
MOP 245	77.2416	0	data not available	data not available	data not available	Not measured	Not measured
MOP 246	20.4544	0	data not available	data not available	data not available	Not measured	Not measured
MOP 251	38.3872	0	data not available	data not available	data not available	Not measured	Not measured
MOP 255	1.245	0	data not available	data not available	data not available	Not measured	Not measured
MOP 258	0	5.49746	data not available	data not available	data not available	Not measured	Not measured
MOP 261	21.574	0	data not available	data not available	data not available	Not measured	Not measured
MOP 266	0	0	data not available	data not available	data not available	Not measured	Not measured
MOP 268	0	0	data not available	data not available	data not available	Not measured	Not measured
MOP 274	9.3766	188.593	data not available	data not available	data not available	Not measured	Not measured
MOP 285	0	0	data not available	data not available	data not available	Not measured	Not measured
MOP 322	78.4952	2.20832	data not available	data not available	data not available	Not measured	Not measured
MOP 324	90.6926	0	data not available	data not available	data not available	Not measured	Not measured
MOP 328	0	0	data not available	data not available	data not available	Not measured	Not measured
MOP 332	0	0	data not available	data not available	data not available	Not measured	Not measured
MOP 333	0	0	data not available	data not available	data not available	Not measured	Not measured
MOP 336	0	0	data not available	data not available	data not available	Not measured	Not measured
MOP 338	0	0	data not available	data not available	data not available	Not measured	Not measured
MOP 339	0	0	data not available	data not available	data not available	Not measured	Not measured
MOP 343	0	0	data not available	data not available	data not available	Not measured	Not measured
MOP 349	0	0	data not available	data not available	data not available	Not measured	Not measured
MOP 351	0	0	data not available	data not available	data not available	Not measured	Not measured
MOP 364	0	0	data not available	data not available	data not available	Not measured	Not measured
MOP 369	0	0.62466	data not available	data not available	data not available	Not measured	Not measured
MOP 371	9.3766	23.5268	data not available	data not available	data not available	Not measured	Not measured
